# Supplementary material for: Effectiveness of Non-Pharmacological Interventions in Reducing Dental Anxiety Among Children with Special Needs: A Scoping Review with Conceptual Map
Source: Children (Basel). 2025 Jan 29;12(2):165. doi: 10.3390/children12020165 (PMC11854481; doi:10.3390/children12020165)
Supplement: Supplementary file 1 [file children-12-00165-s001.zip]

Archive with 3 entries (3 files):
- PRISMA checklist supplementary table S1.pdf
- Supplementary table S2 SNC.pdf
- Supplementary table S3.pdf
